# Supplementary material for: Invasion by the Alien Tree Prunus serotina Alters Ecosystem Functions in a Temperate Deciduous Forest
Source: Front Plant Sci. 2017 Feb 14;8:179. doi: 10.3389/fpls.2017.00179 (PMC5307375; doi:10.3389/fpls.2017.00179)
Supplement: Supplementary file 4 [file DataSheet1.ZIP]

Archive with 1 entries (1 files):
- FPS-Aerts-SuppData-geodata.kmz
